# Supplementary material for: Development and Validation of 2D-LiDAR-Based Gait Analysis Instrument and Algorithm
Source: Sensors (Basel). 2021 Jan 8;21(2):414. doi: 10.3390/s21020414 (PMC7826665; doi:10.3390/s21020414)
Supplement: Supplementary file 1 [file sensors-21-00414-s001.zip]

Archive with 8 entries (7 files):
- sensors-1055555-supply/
- sensors-1055555-supply/sensors-1055555-supplementary.docx
- sensors-1055555-supply/Video S1.mp4
- sensors-1055555-supply/Video S2.mp4
- sensors-1055555-supply/Video S3.mp4
- sensors-1055555-supply/Video S4.mp4
- sensors-1055555-supply/Video S5.mp4
- sensors-1055555-supply/Video S6.mp4
